# Supplementary material for: Parallel functional annotation of cancer-associated missense mutations in histone methyltransferases
Source: Sci Rep. 2022 Nov 2;12:18487. doi: 10.1038/s41598-022-23229-2 (PMC9630446; doi:10.1038/s41598-022-23229-2)
Supplement: Supplementary file 1 — Supplementary Information 1. [file 41598_2022_23229_MOESM1_ESM.xlsx]

## Sheet: Sheet1
Enzyme	#o_acc	o_pos	o_aa1	o_aa2	Variations ID (ensembl)	Variations ID (cBioportal)	FATHMM Score	FATHMM Prediction	PolyPhen2 Score	PolyPhen2 Prediction	OPAI Score (CancerVar)	CancerVar Prediction
MLL1	Q03164	3783	S	C	COSM1746066	Bladder (BGI)	0.01	PASSENGER/OTHER	0.703	possibly damaging	0.99	Oncogenic
MLL1	Q03164	3786	R	H	COSM202116	Colorectal (TCGA pub)	0.06	PASSENGER/OTHER	0.998	probably damaging	0.99	Oncogenic
MLL1	Q03164	3786	R	C		Cervical (TCGA)	0.04	PASSENGER/OTHER	1	probably damaging	0.99	Oncogenic
MLL1	Q03164	3814	L	P	COSM3666010		0.01	PASSENGER/OTHER	1	probably damaging	0.99	Oncogenic
MLL1	Q03164	3819	R	H	COSM1351675		0.07	PASSENGER/OTHER	0.979	probably damaging	0.99	Oncogenic
MLL1	Q03164	3821	R	Q	COSM4018349	Stomach (TCGA pub)	0.07	PASSENGER/OTHER	0.82	possibly damaging	0.99	Oncogenic
MLL1	Q03164	3838	I	V		CCLE (Novartis/Broad 2012)	1.99	PASSENGER/OTHER	0.936	probably damaging	0.76
MLL1	Q03164	3841	R	W	COSM245703	CCLE (Novartis/Broad 2012)	3.52	PASSENGER/OTHER	1	probably damaging	0.81
MLL1	Q03164	3842	G	S	COSM4018351	Stomach (TCGA pub	2.12	PASSENGER/OTHER	1	probably damaging	0.99	Oncogenic
MLL1	Q03164	3849	I	S	COSM1582078		2.57	PASSENGER/OTHER	1	probably damaging	0.99	Oncogenic
MLL1	Q03164	3862	V	I	rs200134640		3.68	PASSENGER/OTHER	0.971	probably damaging	0.07
MLL1	Q03164	3864	R	C	COSM202118	Colorectal (TCGA pub)	3.52	PASSENGER/OTHER	1	probably damaging	0.92
MLL1	Q03164	3865	S	F	COSM136035		3.52	PASSENGER/OTHER	0.976	probably damaging	0.95	Oncogenic
MLL1	Q03164	3868	T	N	COSM1585390	Colorectal (TCGA pub	3.58	PASSENGER/OTHER	1	probably damaging	0.98	Oncogenic
MLL1	Q03164	3871	R	Q	rs140845031		1.44	PASSENGER/OTHER	0.999	probably damaging	0.98	Oncogenic
MLL1	Q03164	3872	E	K		CCLE (Novartis/Broad 2012)	1.87	PASSENGER/OTHER	0.809	possibly damaging	0.67
MLL1	Q03164	3876	D	N	COSM1215178	Colorectal (Genentech)	3.65	PASSENGER/OTHER	0.458	possibly damaging	0.85
MLL1	Q03164	3883	Y	S		CCLE (Novartis/Broad 2012)	1.45	PASSENGER/OTHER	1	probably damaging	0.98	Oncogenic
MLL1	Q03164	3899	G	V		CCLE (Novartis/Broad 2012)	1.34	PASSENGER/OTHER	1	probably damaging	0.94
MLL1	Q03164	3903	R	H	COSM3687017	CCLE (Novartis/Broad 2012)	1.27	PASSENGER/OTHER	0.999	probably damaging	0.99	Oncogenic
MLL1	Q03164	3903	R	C	COSM4018352	Stomach (TCGA pub)	1.25	PASSENGER/OTHER	0.999	probably damaging	0.99	Oncogenic
MLL1	Q03164	3907	H	D	COSM1257769	Esophagus (Broad)	-0.27	PASSENGER/OTHER	1	probably damaging	0.99	Oncogenic	*Tier II potential
MLL1	Q03164	3921	D	Y		CCLE (Novartis/Broad 2012)	1.71	PASSENGER/OTHER	0.999	probably damaging	0.9
MLL1	Q03164	3932	R	H	COSM1351677	CCLE (Novartis/Broad 2012)	2.92	PASSENGER/OTHER	1	probably damaging	0.99	Oncogenic	Tier III Uncertain
MLL1	Q03164	3932	R	C	COSM1351677	CCLE (Novartis/Broad 2012)	2.92	PASSENGER/OTHER	1	probably damaging	0.99	Oncogenic
MLL1	Q03164	3934	I	N	COSM1237851		0.06	PASSENGER/OTHER	1	probably damaging	0.99	Oncogenic
MLL1	Q03164	3938	E	R		Head & neck (TCGA)	1.08	PASSENGER/OTHER	0.998	probably damaging	N/A	not found
MLL1	Q03164	3943	D	N		CCLE (Novartis/Broad 2012)	1.64	PASSENGER/OTHER	0.998	probably damaging	0.42
MLL1	Q03164	3965	R	W	COSM4018354	Stomach (TCGA pub)	1.5	PASSENGER/OTHER	0.998	probably damaging	0.99	Oncogenic
MLL3	Q8NEZ4	4772	N	S	rs371844160		0.99	PASSENGER/OTHER	0.259	benign	0.16
MLL3	Q8NEZ4	4774	Y	H	rs574886018		0.93	PASSENGER/OTHER	1	probably damaging	0.78
MLL3	Q8NEZ4	4777	R	Q		CCLE (Novartis/Broad 2012)	0.91	PASSENGER/OTHER	0.992	probably damaging	0.82
MLL3	Q8NEZ4	4779	R	L	COSM3982068		0.94	PASSENGER/OTHER	1	probably damaging	0.98	Oncogenic	*Tier II potential
MLL3	Q8NEZ4	4790	D	H	rs201467834		3.12	PASSENGER/OTHER	0.999	probably damaging	0.72
MLL3	Q8NEZ4	4802	G	E	COSM3736679		2.99	PASSENGER/OTHER	0.983	probably damaging	0.98	Oncogenic	*Tier II potential
MLL3	Q8NEZ4	4802	G	V	COSM1316714		2.92	PASSENGER/OTHER	0.775	possibly damaging	0.98	Oncogenic	*Tier II potential
MLL3	Q8NEZ4	4802	G	W		Lung squ (TCGA pub)	2.96	PASSENGER/OTHER	0.997	probably damaging	0.98	Oncogenic	*Tier II potential
MLL3	Q8NEZ4	4828	R	H	COSM3879498	Stomach (TCGA pub)	0.95	PASSENGER/OTHER	0.999	probably damaging	0.99	Oncogenic	*Tier II potential
MLL3	Q8NEZ4	4832	D	Y		Stomach (Pfizer UHK)	3.55	PASSENGER/OTHER	0.998	probably damaging	0.74
MLL3	Q8NEZ4	4838	T	M		CCLE (Novartis/Broad 2012)	3.44	PASSENGER/OTHER	0.999	probably damaging	0.89		*Tier II potential
MLL3	Q8NEZ4	4845	R	T		Prostate (TCGA)	3.04	PASSENGER/OTHER	1	probably damaging	0.99	Oncogenic	*Tier II potential
MLL3	Q8NEZ4	4848	N	S	COSM673961		-1.1	CANCER	0.995	probably damaging	0.99	Oncogenic	*Tier II potential
MLL3	Q8NEZ4	4849	H	Y	COSM3636448	Melanoma (TCGA)	-3.03	CANCER	0.995	probably damaging	0.99	Oncogenic	*Tier II potential
MLL3	Q8NEZ4	4850	S	L	COSM1087499	Melanoma (TCGA)	-0.37	PASSENGER/OTHER	0.998	probably damaging	0.99	Oncogenic	*Tier II potential
MLL3	Q8NEZ4	4851	C	Y	COSM3879495	Stomach (TCGA pub)	2.55	PASSENGER/OTHER	0.998	probably damaging	0.99	Oncogenic	*Tier II potential
MLL3	Q8NEZ4	4855	C	W		CCLE (Novartis/Broad 2012)	0.46	PASSENGER/OTHER	0.999	probably damaging	0.77
MLL3	Q8NEZ4	4868	I	F		CCLE (Novartis/Broad 2012)	3.42	PASSENGER/OTHER	0.996	probably damaging	0.81
MLL3	Q8NEZ4	4872	S	F		CCLE (Novartis/Broad 2012)	0.82	PASSENGER/OTHER	0.999	probably damaging	0.95	Oncogenic	*Tier II potential
MLL3	Q8NEZ4	4881	E	K		Cholangiocarcinoma (NUS)	1.55	PASSENGER/OTHER	0.995	probably damaging	0.89
MLL3	Q8NEZ4	4884	Y	C	COSM1184380	Colorectal (Genentech)	3.44	PASSENGER/OTHER	1	probably damaging	0.94		*Tier II potential
MLL3	Q8NEZ4	4888	F	L		Melanoma (Broad)	1	PASSENGER/OTHER	0.947	probably damaging	0.21
MLL3	Q8NEZ4	4889	D	N	COSM1673693	NCI-60	0.87	PASSENGER/OTHER	0.974	probably damaging	0.66
MLL3	Q8NEZ4	4898	P	L	rs368866050		0.95	PASSENGER/OTHER	0.996	probably damaging	0.93		*Tier II potential
MLL3	Q8NEZ4	4900	H	Y	rs558765564		1	PASSENGER/OTHER	0.964	probably damaging	0.25
MLL3	Q8NEZ4	4907	R	Q	COSM1292465		0.83	PASSENGER/OTHER	0.992	probably damaging	0.95	Oncogenic	*Tier II potential
MLL2	O14686	5320	R	H	*Kabuki mutant		0.72	PASSENGER/OTHER	0.997	probably damaging	0.73
MLL2	O14686	5340	R	L	*Kabuki mutant		0.54	PASSENGER/OTHER	0.997	probably damaging	0.97	Oncogenic
MLL2	O14686	5401	L	P		Melanoma (TCGA)	0.82	PASSENGER/OTHER	1	probably damaging	0.95	Oncogenic
MLL2	O14686	5403	R	C	COSM2006583	Melanoma (TCGA)	0.86	PASSENGER/OTHER	1	probably damaging	0.99	Oncogenic
MLL2	O14686	5404	S	F	COSM221012		0.57	PASSENGER/OTHER	0.998	probably damaging	0.98	Oncogenic
MLL2	O14686	5405	R	H	rs566674356	Pancreas (TCGA)	0.88	PASSENGER/OTHER	0.999	probably damaging	0.3
MLL2	O14686	5411	L	H	COSM1316904		3.06	PASSENGER/OTHER	1	probably damaging	0.97	Oncogenic
MLL2	O14686	5413	A	V		Pancreas (TCGA)	2.21	PASSENGER/OTHER	0.997	probably damaging	0.83
MLL2	O14686	5427	I	M	COSM1512060		3.55	PASSENGER/OTHER	1	probably damaging	0.87
MLL2	O14686	5428	G	D	COSM939969	Uterine (TCGA)	2.98	PASSENGER/OTHER	1	probably damaging	0.99	Oncogenic
MLL2	O14686	5429	T	A		ACC (TCGA)	1	PASSENGER/OTHER	0.97	probably damaging	0.2
MLL2	O14686	5430	I	T	COSM1361952		3.23	PASSENGER/OTHER	0.998	probably damaging	0.54
MLL2	O14686	5430	I	M	COSM30424		3.27	PASSENGER/OTHER	0.999	probably damaging	0.6
MLL2	O14686	5432	R	W	COSM221066		3.51	PASSENGER/OTHER	1	probably damaging	N/A
MLL2	O14686	5432	R	Q	rs398123734	Melanoma (TCGA)	3.53	PASSENGER/OTHER	0.999	probably damaging	0.99	Oncogenic
MLL2	O14686	5434	E	K	COSM939968	Head & neck (Broad)	0.82	PASSENGER/OTHER	0.996	probably damaging	0.97	Oncogenic
MLL2	O14686	5435	V	G	COSM3812150	Breast (TCGA)	3.54	PASSENGER/OTHER	1	probably damaging	0.94
MLL2	O14686	5437	N	S	COSM144604		3.62	PASSENGER/OTHER	0.994	probably damaging	0.13		*Tier IV benign
MLL2	O14686	5444	E	K	COSM939966		1.02	PASSENGER/OTHER	0.996	probably damaging	0.96	Oncogenic
MLL2	O14686	5446	Q	H	COSM3398764	GBM (TCGA 2013)	3.45	PASSENGER/OTHER	0.996	probably damaging	0.3
MLL2	O14686	5447	N	K	COSM3986962	pRCC (TCGA)	3.63	PASSENGER/OTHER	0.999	probably damaging	0.88
MLL2	O14686	5451	Y	C	COSM4042323	Stomach (TCGA pub)	0.74	PASSENGER/OTHER	1	probably damaging	0.99	Oncogenic
MLL2	O14686	5454	R	Q	COSM3416894		1	PASSENGER/OTHER	0.999	probably damaging	0.99	Oncogenic
MLL2	O14686	5462	D	H		Cervical (TCGA)	3.02	PASSENGER/OTHER	0.999	probably damaging	0.99	Oncogenic
MLL2	O14686	5464	T	M	COSM939965	Uterine (TCGA)	3.44	PASSENGER/OTHER	0.999	probably damaging	0.99	Oncogenic
MLL2	O14686	5469	P	S		Melanoma (TCGA)	3.56	PASSENGER/OTHER	1	probably damaging	0.96	Oncogenic
MLL2	O14686	5471	R	T	rs587783702		3.04	PASSENGER/OTHER	1	probably damaging	0.93
MLL2	O14686	5471	R	S			3.19	PASSENGER/OTHER	1	probably damaging	0.89
MLL2	O14686	5472	Y	C	COSM1215190	Colorectal (Genentech)	3.35	PASSENGER/OTHER	1	probably damaging	0.96	Oncogenic
MLL2	O14686	5475	H	L		MM (Broad)	-3.03	CANCER	0.998	probably damaging	0.93
MLL2	O14686	5477	C	G	COSM4042322	Stomach (TCGA pub)	2.56	PASSENGER/OTHER	1	probably damaging	0.99	Oncogenic
MLL2	O14686	5480	N	C	rs587783703		-1.51	CANCER	1	probably damaging	N/A
MLL2	O14686	5483	A	T	COSM4042319	Stomach (TCGA pub)	3.52	PASSENGER/OTHER	0.998	probably damaging	0.9
MLL2	O14686	5483	A	E	COSM221148		3.46	PASSENGER/OTHER	0.999	probably damaging	N/A
MLL2	O14686	5488	F	S	COSM1361950		1.01	PASSENGER/OTHER	1	probably damaging	0.77
MLL2	O14686	5493	K	N	COSM939961	Uterine (TCGA)	3.55	PASSENGER/OTHER	1	probably damaging	0.49
MLL2	O14686	5496	I	S	rs727503978		3.39	PASSENGER/OTHER	1	probably damaging	0.87
MLL2	O14686	5501	R	Q	COSM939959	Uterine (TCGA)	3.46	PASSENGER/OTHER	0.999	probably damaging	0.97	Oncogenic
MLL2	O14686	5505	G	R	COSM1286208		2.41	PASSENGER/OTHER	1	probably damaging	0.88
MLL2	O14686	5507	E	D	COSM693726	Lung squ (TCGA pub)	1.57	PASSENGER/OTHER	0.997	probably damaging	0.89
MLL2	O14686	5511	D	A	COSM939956	Uterine (TCGA)	3.26	PASSENGER/OTHER	1	probably damaging	0.99	Oncogenic
MLL2	O14686	5521	H	Q		Uterine CS (TCGA)	1.05	PASSENGER/OTHER	0.93	probably damaging	0.16
MLL2	O14686	5525	C	S	COSM1361949		0.65	PASSENGER/OTHER	1	probably damaging	0.86
MLL2	O14686	5536	M	T	COSM939955	Uterine (TCGA)	0.93	PASSENGER/OTHER	0.989	probably damaging	0.99	Oncogenic
