# Supplementary material for: Parallel functional annotation of cancer-associated missense mutations in histone methyltransferases
Source: Sci Rep. 2022 Nov 2;12:18487. doi: 10.1038/s41598-022-23229-2 (PMC9630446; doi:10.1038/s41598-022-23229-2)
Supplement: Supplementary file 2 — Supplementary Information 2. [file 41598_2022_23229_MOESM2_ESM.xlsx]

## Sheet: Sheet1
Enzyme	#o_acc	o_pos	o_aa1	o_aa2	Activity (MT/WT)	ΔAtoms	ΔCharge	ΔHBdon	ΔHBacc	ΔHydrophobicity	ΔVol	ProxRatioAll	ProxRatioEach	pClustScore	VC score	VS score	FI score	∆∆G
MLL1	Q03164	3783	S	C	0.88	0	0	-1	-2	-0.11	19.5	0.333333	0.33	0.67	3.64	1.61	2.625	NA
MLL1	Q03164	3786	R	H	0.79	-5	-1	-5	0	-0.78	-64.9	0	0	0	3.61	1.61	2.61	NA
MLL1	Q03164	3786	R	C	0.83	-2	-1	-4	1	-1.06	-20.2	0	0	0	3.61	1.61	2.61	NA
MLL1	Q03164	3814	L	P	0.67	-1	0	0	0	0.38	-54	0.2	0.2	0.4	2.86	2.08	2.47	1.36752
MLL1	Q03164	3819	R	H	0.51	-2	-1	-4	1	-1.06	-20.2	0.2	0.2	0.4	3.25	1.25	2.25	1.88872
MLL1	Q03164	3821	R	Q	0.93	-2	-1	-3	2	-0.81	-29.6	1	1	2	1.82	2.3	2.06	-0.724456
MLL1	Q03164	3838	I	V	0.21	-1	0	0	0	0.28	-26.7	3	1	4	1	2.14	1.57	0.710721
MLL1	Q03164	3841	R	W	1.01	3	-1	-4	0	-1.24	54.4	5	2	7	-0.9	-1.39	-1.145	-0.24588
MLL1	Q03164	3842	G	S	0.17	2	0	1	2	-0.81	28.9	7	4	11	4.32	2.94	3.63	0.684523
MLL1	Q03164	3849	I	S	0.13	-2	0	1	2	1.14	-77.7	1	0.29	1.29	6.47	2.4	4.435	3.44303
MLL1	Q03164	3862	V	I	0.85	1	0	0	0	-0.28	26.7	3	1.5	4.5	0.71	0.85	0.78	-0.170661
MLL1	Q03164	3864	R	C	0.67	-5	-1	-5	0	-0.78	-64.9	7	3	10	3.37	2.56	2.965	1.68013
MLL1	Q03164	3865	S	F	0.48	5	0	-1	-2	-0.91	100.9	9	4	13	1.73	0	0.865	0.672735
MLL1	Q03164	3868	T	N	0.2	1	0	1	0	0.32	-2	8	1.67	9.67	1.33	0.69	1.01	1.54799
MLL1	Q03164	3871	R	Q	0.33	-2	-1	-3	2	-0.81	-29.6	8	5	13	3.39	2.89	3.14	0.0775762
MLL1	Q03164	3872	E	K	0.87	0	2	5	-4	0.2	30.2	7	4	11	1.88	2.2	2.04	-0.278932
MLL1	Q03164	3876	D	N	0.93	0	1	2	-2	-1.98	3	1	0.75	1.75	1.64	0.92	1.28	-0.545953
MLL1	Q03164	3883	Y	S	0.12	-6	0	0	1	0.1	-104.6	1	0.29	1.29	4.74	2.83	3.785	1.19513
MLL1	Q03164	3899	G	V	0.21	3	0	0	0	-1.67	79.9	2	0.5	2.5	4.49	2.94	3.715	0.371046
MLL1	Q03164	3903	R	H	0.18	-2	-1	-4	1	-1.06	-20.2	8	0.75	8.75	4.93	2.94	3.935	0.248498
MLL1	Q03164	3903	R	C	0.19	-2	-1	-4	1	-1.06	-20.2	8	0.75	8.75	3.36	2.94	3.15	0.0226023
MLL1	Q03164	3907	H	D	0.18	-1	-1	-1	3	2.47	-42.1	8	0.5	8.5	3.77	2.89	3.33	2.7265
MLL1	Q03164	3921	D	Y	0.99	4	1	1	-3	-2.18	82.5	1	0	1	4.72	2.3	3.51	0.141702
MLL1	Q03164	3932	R	H	0.62	-5	-1	-5	0	-0.78	-64.9	4	1	5	3.81	2.2	3.005	0.628224
MLL1	Q03164	3932	R	C	0.72	-3	-1	-3	2	-0.57	-59.3	4	1	5	NA	NA	NA	0.32531
MLL1	Q03164	3934	I	N	0.2	0	0	2	2	1.24	-52.6	4.5	1.5	6	6.77	2.77	4.77	1.34021
MLL1	Q03164	3938	E	R	0.21	2	2	5	-4	-0.61	35	8	1	9	NA	NA	NA	-0.0498753
MLL1	Q03164	3943	D	N	0.67	0	1	2	-2	-1.98	3	4	0.2	4.2	1.55	1.67	1.61	1.2493
MLL1	Q03164	3965	R	W	0.23	3	-1	-4	0	-1.24	54.4	0.285714	0	0.29	6.23	3.37	4.8	-0.200253
MLL3	Q8NEZ4	4772	N	S	1.00516	-2	0	-1	0	-0.1	-25.1	0.166667	0	0.17	2.61	2.83	2.72	1.6798
MLL3	Q8NEZ4	4774	Y	H	0.943135	-3	0	0	0	-0.29	-40.4	0.5	0	0.5	2.3	2.64	2.47	1.15078
MLL3	Q8NEZ4	4777	R	Q	0.718491	-2	-1	-3	2	-0.81	-29.6	4	0	4	2.09	2.94	2.515	-0.262059
MLL3	Q8NEZ4	4779	R	L	0.77028	-3	-1	-5	0	-1.69	-6.7	5	0	5	1.43	1.3	1.365	-0.0652878
MLL3	Q8NEZ4	4790	D	H	0.905171	1	1	1	-3	-2.47	42.1	5	0	5	2.61	2.77	2.69	1.07596
MLL3	Q8NEZ4	4802	G	E	0.046424	10	0	1	0	-1.38	167.7	1.25	0	1.25	6.84	3.22	5.03	0.809194
MLL3	Q8NEZ4	4802	G	V	0.0521435	3	0	0	0	-1.67	79.9	1.25	0	1.25	6.15	3.22	4.685	0.326632
MLL3	Q8NEZ4	4802	G	W	0.064147	5	-1	0	4	0.47	78.3	1.25	0	1.25	4.9	3.22	4.06	1.99373
MLL3	Q8NEZ4	4828	R	H	0.872447	-2	-1	-4	1	-1.06	-20.2	0.333333	0	0.33	1.66	3.14	2.4	0.328981
MLL3	Q8NEZ4	4832	D	Y	1.08553	4	1	1	-3	-2.18	82.5	1	0.17	1.17	3.42	2.01	2.715	0.890512
MLL3	Q8NEZ4	4838	T	M	0.406475	1	0	-2	-2	-0.55	46.8	2	0.29	2.29	3.86	3.26	3.56	0.373673
MLL3	Q8NEZ4	4845	R	T	0.154129	-4	-1	-4	2	-0.89	-57.3	8	2	10	6.1	3.26	4.68	1.10645
MLL3	Q8NEZ4	4848	N	S	0.0761343	-2	0	-1	0	-0.1	-25.1	9	6	15	4.32	3.26	3.79	0.760874
MLL3	Q8NEZ4	4849	H	Y	0.0604049	3	0	0	0	0.29	40.4	8	6	14	5.77	3.26	4.515	0.0889783
MLL3	Q8NEZ4	4850	S	L	0.0497941	2	0	-1	-2	-1.02	77.7	9	6	15	4.64	3.26	3.95	-0.0511731
MLL3	Q8NEZ4	4851	C	Y	0.0490576	6	0	1	1	0.01	85.1	9	6	15	6.03	3.26	4.645	1.56406
MLL3	Q8NEZ4	4855	C	W	0.055477	8	0	1	0	-0.02	119.3	7	1.25	8.25	6.27	3.26	4.765	1.29634
MLL3	Q8NEZ4	4868	I	F	0.0709461	3	0	0	0	0.23	23.2	5	0.5	5.5	3.41	3.26	3.335	1.15571
MLL3	Q8NEZ4	4872	S	F	0.0554079	5	0	-1	-2	-0.91	100.9	4	0.5	4.5	4.1	2.4	3.25	0.20181
MLL3	Q8NEZ4	4881	E	K	0.0649167	0	2	3	-4	0.2	30.2	7	0.67	7.67	6.86	3.26	5.06	2.09375
MLL3	Q8NEZ4	4884	Y	C	0.291224	-6	0	-1	-1	-0.01	-85.1	5	0.67	5.67	3.08	3.14	3.11	1.26778
MLL3	Q8NEZ4	4888	F	L	1.03805	-3	0	0	0	-0.11	-23.2	1	0.5	1.5	0.9	1.5	1.2	1.11764
MLL3	Q8NEZ4	4889	D	N	0.793482	0	1	2	-2	-1.98	3	0.5	0.2	0.7	1.12	1.79	1.455	-0.470834
MLL3	Q8NEZ4	4898	P	L	0.904031	1	0	0	0	-0.38	54	1	0	1	2.45	0.69	1.57	-0.153514
MLL3	Q8NEZ4	4900	H	Y	0.94554	3	0	0	0	0.29	40.4	2	0	2	-0.13	1.61	0.74	-0.273775
MLL3	Q8NEZ4	4907	R	Q	0.939974	-2	-1	-3	2	-0.81	-29.6	0.333333	0	0.33	3.8	1.95	2.875	0.396839
MLL2	O14686	5320	R	H	1.01083	-2	-1	-4	1	-1.06	-20.2	0	0	0	3.47	2.08	2.775	NA
MLL2	O14686	5340	R	L	0.985704	-3	-1	-5	0	-1.69	-6.7	0	0	0	3.71	2.3	3.005	NA
MLL2	O14686	5401	L	P	0.977613	-1	0	0	0	0.38	-54	0.666667	0.33	1	2.87	3	2.935	0.835611
MLL2	O14686	5403	R	C	0.85354	-5	-1	-5	0	-0.78	-64.9	4	1	5	4.72	3	3.86	-0.305928
MLL2	O14686	5404	S	F	0.0849063	5	0	-1	-2	-0.91	100.9	2.5	0.43	2.93	4.31	3.22	3.765	0.687136
MLL2	O14686	5405	R	H	0.991371	-2	-1	-4	1	-1.06	-20.2	4	2	6	1.2	1.7	1.45	-0.168656
MLL2	O14686	5411	L	H	0.103829	1	0	1	1	0.63	-13.5	7	1.5	8.5	6.12	3.14	4.63	2.21735
MLL2	O14686	5413	A	V	0.171406	2	0	0	0	-0.86	51.4	3	1	4	3.42	3.04	3.23	0.0578169
MLL2	O14686	5427	I	M	0.546731	0	0	0	0	-0.359	-3.8	4	3	7	2.13	1.7	1.915	0.297699
MLL2	O14686	5428	G	D	0.102337	4	-1	0	4	1.27	51	1.25	1	2.25	4.91	3.22	4.065	1.87336
MLL2	O14686	5429	T	A	1.08306	-2	0	-1	-2	0.22	-27.5	6	4	10	1.04	0.92	0.98	1.01889
MLL2	O14686	5430	I	T	0.882141	0	0	0	0	0.37	-3.8	0	2.5	6	1.69	1.47	1.58	0.397197
MLL2	O14686	5430	I	M	1.02823	-1	0	1	2	0.92	-50.6	0	2.5	6	2.41	1.87	2.14	1.49175
MLL2	O14686	5432	R	W	0.0836401	-2	-1	-3	2	-0.81	-29.6	8	2.5	10.5	NA	NA	NA	0.737
MLL2	O14686	5432	R	Q	0.136558	3	-1	-4	0	-1.24	54.4	8	2.5	10.5	5.11	3.18	4.145	0.0063375
MLL2	O14686	5434	E	K	0.303878	0	2	3	-4	0.2	30.2	9	5	14	0.88	2.25	1.565	0.230722
MLL2	O14686	5435	V	G	0.156279	-3	0	0	0	1.67	-79.9	9	5	14	2.57	2.89	2.73	0.865115
MLL2	O14686	5437	N	S	0.412045	-2	0	-1	0	-0.1	-25.1	9	2	11	1.41	2.3	1.855	0.512186
MLL2	O14686	5444	E	K	0.613942	0	2	3	-4	0.2	30.2	1	0.29	1.29	0.87	1.61	1.24	-0.421813
MLL2	O14686	5446	Q	H	0.903775	0	0	-1	-1	-0.25	9.4	2	0.2	2.2	1.53	1.39	1.46	1.478
MLL2	O14686	5447	N	K	1.15266	1	1	1	-2	1.38	54.5	1.33333	0.5	1.83	0.98	3.04	2.01	-0.432304
MLL2	O14686	5451	Y	C	0.479676	-6	0	-1	-1	-0.01	-85.1	1	0.67	1.67	6.69	3.22	4.955	0.840817
MLL2	O14686	5454	R	Q	1.02677	-2	-1	-3	2	-0.81	-29.6	0.333333	0.33	0.67	1.51	3.09	2.3	0.835394
MLL2	O14686	5462	D	H	0.0927654	1	1	1	-3	-2.47	42.1	1.5	1	2.5	6.85	3.26	5.055	0.36888
MLL2	O14686	5464	T	M	0.299328	1	0	-1	-2	-0.55	46.8	2	1.5	3.5	3.56	3.26	3.41	0.67149
MLL2	O14686	5469	P	S	1.02522	-1	0	1	2	0.64	-23.7	4	2.5	6.5	0.31	2.56	1.435	1.23804
MLL2	O14686	5471	R	T	0.155914	-5	-1	-4	2	-0.67	-84.4	8	5	13	4.09	3.26	3.675	1.29727
MLL2	O14686	5471	R	S	0.210875	-4	-1	-4	2	-0.89	-57.3	8	5	13	6.11	3.26	4.685	1.22738
MLL2	O14686	5472	Y	C	0.318659	-6	0	-1	-1	-0.01	-85.1	7	4	11	4.38	3.18	3.78	1.07829
MLL2	O14686	5475	H	L	0.0968972	-1	0	-1	-1	-0.63	13.5	4	2.5	6.5	6.17	3.26	4.715	-0.0668061
MLL2	O14686	5477	C	G	0.144485	-2	0	0	0	0.92	-48.4	9	3	12	5.34	3.26	4.3	2.7545
MLL2	O14686	5480	N	C	0.557204	-2	0	-2	-2	-0.21	-5.6	0	1	7	NA	NA	NA	0.504001
MLL2	O14686	5483	A	T	1.09856	2	0	1	2	-0.22	27.5	0	1	2.67	0.34	0.63	0.485	0.529742
MLL2	O14686	5483	A	E	0.109416	4	-1	0	4	1.28	49.8	2.5	0.67	3.5	NA	NA	NA	1.80931
MLL2	O14686	5488	F	S	1.10668	-5	0	1	2	0.91	-100.9	0.8	0.4	1.2	0.54	1.7	1.12	0.0335755
MLL2	O14686	5493	K	N	0.351133	-1	-1	-1	2	-1.38	-54.5	5	0.67	5.67	2.98	2.77	2.875	1.02389
MLL2	O14686	5496	I	S	0.138725	-2	0	1	2	1.14	-77.7	3	0.67	3.67	4.57	3.22	3.895	4.52515
MLL2	O14686	5501	R	Q	0.935216	-2	-1	-3	2	-0.81	-29.6	8	0.75	8.75	1.79	1.7	1.745	-0.286108
MLL2	O14686	5505	G	R	0.35955	7	1	5	0	-0.14	113.3	8	1.5	9.5	4.83	3.14	3.985	0.845753
MLL2	O14686	5507	E	D	0.0982062	-1	0	0	0	0.8	-27.3	7	1.5	8.5	5.77	3.26	4.515	1.10288
MLL2	O14686	5511	D	A	0.194409	-3	1	0	-4	-2.08	-22.5	3	0.75	3.75	4.51	3.14	3.825	0.910388
MLL2	O14686	5521	H	Q	0.771865	0	0	1	1	0.25	-9.4	0.25	0.25	0.5	-0.76	-0.41	-0.585	0.180514
MLL2	O14686	5525	C	S	0.13459	0	0	1	2	0.11	-19.5	0	0	0	6.62	3.09	4.855	1.87446
MLL2	O14686	5536	M	T	0.129063	-1	0	1	2	0.55	-46.8	0.666667	0	0.67	3.78	2.94	3.36	0.972483
		NA= missing values
#o_acc	accession number
o_pos	amino acid position
o_aa1	wild type amino acid
o_aa2	mutant amino acid
Activity (MT/WT)	realative H3K4 monomethylation activity
ΔAtoms	Change in # of side chain atoms
ΔCharge	Change in charge
ΔHBdon	Change in # of hydrogen bond donors
ΔHBacc	Change in # of hydrogen bond acceptors
ΔHydrophobicity	Change in hydrophobicity
ΔVol	Change in # of side chain atoms
ProxRatioAll	Proximity ratio all
ProxRatioEach	Proximity ratio each
pClustScore	Parallel Cluster Score
VC score	Mutation Assessor consveration score
VS score	Mutation Assessor specifcifty score
FI score	Mutations Assessor Functional Impact score
∆∆G	Total predicted changed in stability calculated in MAESTROweb (https://pbwww.services.came.sbg.ac.at/maestro/web/)
